# Supplementary material for: SARS-CoV-2 Transmission in Belgian French-Speaking Primary Schools: An Epidemiological Pilot Study
Source: Viruses. 2022 Oct 6;14(10):2199. doi: 10.3390/v14102199 (PMC9612207; doi:10.3390/v14102199)
Supplement: Supplementary file 1 [file viruses-14-02199-s001.zip]

Archive with 1 entries (1 files):
- viruses-1920498-supplementary.pdf
